# Supplementary material for: Phylogeographic analysis of Tula hantavirus highlights a single introduction to central Europe
Source: Virus Evol. 2022 Dec 22;8(2):veac112. doi: 10.1093/ve/veac112 (PMC10634634; doi:10.1093/ve/veac112)
Supplement: veac112_Supp [file veac112_supp.zip]

Archive with 2 entries (2 files):
- suppl_data/Cirkovic_et_al_Supplementary data_R1.doc
- suppl_data/Supplementary Table S1. List of Accession numbers.xls
