# Supplementary material for: Phylogeographic analysis of Tula hantavirus highlights a single introduction to central Europe
Source: Virus Evol. 2022 Dec 22;8(2):veac112. doi: 10.1093/ve/veac112 (PMC10634634; doi:10.1093/ve/veac112)
Supplement: veac112_Supp [file veac112_supp.zip › suppl_data/Supplementary Table S1. List of Accession numbers.xls]

## Sheet: Sheet1
Country	Acc. number	Year of sample collection
CZE	NC005227	1994
	MK376768	2014
	MK376884	2010
	MK376856	2010
	MK376885	2010
	MK376874	2010
	MK376876	2010
	MK376826	2010
	MK376883	2010
	MK376870	2010
	MK376871	2010
	MK376875	2010
	MK376613	2015
	MK376738	2014
	MK376742	2014
	MK376761	2014
	MK376610	2015
	MK376612	2015
	MK376611	2015
	MK376764	2014
	MK376773	2014
	MK376734	2014
	MK376846	2010
	MK376848	2010
	MK376866	2010
	MK376822	2010
	MK376849	2010
	MK376851	2010
	MK376591	2013
	MK376592	2013
	MK376774	2013
	MK376594	2013
	MK376593	2013
	MK376614	2015
	MK376615	2015
	MK376776	2013
	MK376801	2014
	MK376746	2014
	MK376749	2014
	MK376753	2014
	MK376754	2014
	MK376760	2014
	MK376758	2014
	MK376595	2013
	MK376599	2013
	MK376598	2013
	MK376596	2013
	MK376778	2013
	MK376735	2014
	MK376736	2014
	MK376844	2010
	MK376845	2010
	MK386136	2016
	MT514278	2015
	OK317919	2016
	OK317990	2016
	OK356661	2016
	Z69991	1995
	Z48573	1994
	Z48741	1994
DEU	MK376603	2015
	MK376605	2015
	MK376627	2015
	MK376816	2014
	MK376672	2015
	MK376604	2015
	MK376618	2015
	MK376617	2015
	MK376712	2015
	MK376628	2015
	MK376602	2015
	MK376601	2015
	MK376820	2010
	MK376626	2015
	MK376586	2015
	MK376582	2015
	MK376587	2015
	MK376636	2015
	MK376720	2015
	MK376680	2015
	MK376729	2015
	MK376581	2015
	MK376640	2015
	MK376689	2015
	MK376690	2015
	MK376676	2015
	MK376670	2015
	MK376671	2015
	MK376673	2015
	MK376682	2015
	MK376821	2015
	MK376674	2015
	MK376681	2015
	MK376677	2015
	MK376675	2015
	MK376692	2015
	MK376683	2015
	MK376691	2015
	MK376606	2015
	MK376678	2015
	MK376687	2015
	MK376589	2015
	MK376702	2015
	MK376721	2015
	MK376664	2015
	MK376694	2015
	MK376698	2015
	MK376679	2015
	MK376588	2015
	MK376710	2015
	MK376708	2015
	MK376650	2015
	MK376709	2015
	MK376703	2015
	MK376657	2015
	MK376798	2014
	MK376624	2015
	MK376787	2014
	MK376719	2015
	MK376667	2015
	MK376619	2015
	MK376623	2015
	MK376665	2015
	MK376668	2015
	MK376811	2014
	MK376806	2014
	MK376799	2014
	MK376621	2015
	MK376794	2014
	MK376788	2014
	MK376786	2014
	MK376789	2014
	MK376819	2014
	MK376622	2015
	MK376831	2010
	MK376833	2010
	MK376836	2010
	MK376835	2010
	MK376827	2010
	MK376777	2014
	MK376802	2014
	MK376804	2014
	MK376810	2014
	MK376814	2014
	MK376609	2015
	MK376809	2014
	MK376807	2014
	MK376861	2010
	MK376662	2015
	MK376651	2015
	MK376824	2010
	MK376590	2015
	MK376716	2015
	MK376714	2015
	MK376715	2015
	MK386141	2015
	MK386139	2016
	MK386137	2015
	MK376625	2015
	MK376823	2010
	MK535072	2008
	MK535074	2008
	MK535075	2008
	MK535076	2008
	MK535077	2009
	MK535078	2009
	MK535079	2009
	MK535080	2010
	MK535081	2010
	MK535083	2010
	MK535084	2008
	MK535086	2008
	MT272834	2010
	MT272835	2010
	MT272838	2010
	MT272841	2010
	MT272842	2010
	MT272851	2010
	MT272852	2010
	MT272853	2010
	MT272854	2010
	MT272855	2010
	MT272856	2011
	MT272857	2011
	MT272858	2011
	MT272862	2013
	MT272864	2013
	MT272865	2013
	MT272867	2010
	MT272868	2010
	MT272874	2010
	MT272876	2011
	MT272879	2011
	MT272880	2011
	MT272882	2011
	MT276708	2017
	MT276768	2017
	MT276733	2017
	MT276745	2017
	MT276761	2017
	MT276722	2017
	MT276709	2017
	MT276725	2017
	MT276735	2017
	MT276739	2017
	MT276728	2017
	MT276720	2017
	MT276726	2017
	MT276750	2017
	MT276712	2017
	MT276713	2017
	MT276710	2017
	MT276716	2017
	MT276766	2017
	MT276714	2017
	MT276767	2017
	MT276741	2017
	MT276753	2017
	MT276692	2017
	MT276760	2017
	MT276755	2017
	MT276758	2017
	MT276751	2017
	MT276747	2017
	MT276752	2017
	MT276727	2017
	MT276736	2017
	MT276746	2017
	MT276698	2017
	MT276700	2017
	MT276743	2017
	MT276693	2017
	MT276696	2017
	MT276691	2017
	MT276704	2017
	MT276742	2017
	MT514276	2015
	OK317982	2016
	OK317948	2016
	OK317960	2016
	OK317925	2016
	OK317943	2016
	OK317928	2016
	OK317939	2016
	OK317930	2016
	OK317935	2016
	OK317980	2016
	OK317984	2016
	OK317988	2016
	OK317929	2016
	OK317920	2016
	OK317924	2016
	OK317931	2016
	OK356665	2016
	OK317964	2016
	OK317927	2016
	OK317976	2016
	OK317961	2016
	OK317934	2016
	OK317938	2016
	OK317957	2016
	OK317958	2016
	OK317967	2016
	OK317971	2016
	OK317966	2016
	OK317973	2016
	OK317970	2016
	OK317954	2016
	OK356663	2016
	EU439946	2005
	EU439947	2005
	EU439948	2005
	EU439949	2005
	EU439952	2005
	DQ768143	2005
	DQ662087	2004
	AF164093	1997
	DQ662094	2004
	HQ697356	2008
	HQ697354	2008
	HQ697353	2008
	HQ697352	2009
	HQ697351	2008
	HQ697350	1999
	HQ697349	1999
	HQ697348	1999
	HQ697347	2009
	HQ697346	2009
	HQ697344	2008
	KU139595	2009
	KU139547	2009
	KU139584	2012
	KU139544	2007
	KU139540	2008
	KU139597	2009
	KU139594	2011
	KU139549	2009
	KU139542	2005
	KU139545	2008
	KU139534	2012
	KU139536	2010
	KU139570	2005
	KU139533	2007
	KU139539	2008
	KU139559	2006
	KU139581	2012
	KU139571	2007
	KU139546	2004
	KU139582	2012
	KU139532	2007
	KU139561	2008
	KU139598	2006
	KU139590	2007
	KU139589	2013
	KU139579	2009
	KU139583	2012
	KU139592	2007
	KU139558	2011
	KU139543	2007
	KU139562	2009
	KU139554	2009
	KU139585	2012
	KU139535	2012
	KU139580	2012
	KU139591	2007
	KU139596	2009
	KU139586	2012
	KU139541	2005
	KU139573	2006
	KU139527	2007
	KU139587	2012
	KU139567	2008
	KU139555	2009
	KU139548	2010
	KU139565	2005
	KU139593	2007
	KU139569	2005
	KU139601	2012
	KU139572	2008
	KU139556	2009
	KU139600	2008
	GU300135	2006
	GU300137	2006
	AF289820	1998
	AF289819	1998
	AF289821	1998
RUS	AF442621	1997
	AF442619	1997
	AF442618	1998
	AF442620	1997
	KP013578	2009
	KP013574	2011
	KP013570	2011
	KP013569	2011
	KP013571	2008
	KP013577	2011
	KP013568	2008
	KP013576	2011
	KP013572	2008
	KP013573	2008
	KP013575	2011
	Z30943	1987
	Z30944	1987
	Z30941	1987
	Z30942	1987
	Z30945	1987
	KJ742927	2009
	KJ742928	2009
NLD	MF687739	2014
	MF687740	2014
	MF687741	2015
	MF687742	2015
	MF687743	2015
	MF687744	2015
	MF687745	2015
	MF687746	2015
	MF687747	2007
AUT	KF184328	2008
	KF184327	2008
	U95305	1995
	U95302	1995
	U95304	1995
	U95303	1995
SVK	AJ223601	1994
	AJ223600	1994
	Y13980	1995
	Y13979	1995
	Z68191	1994
	Z48235	1994
KAZ	AM945878	2003
	AM945877	2003
	AM945879	2003
CHI	MN052670	2016
	MN052671	2016
	MN052672	2016
LIT	MT580938	2018
	MT580939	2018
	MT580940	2018
FRA	KU139604	2012
	KU139605	2012
	KT946591	2015
SWZ	MT514277	2016
	HQ697345	2009
SRB	AF017659	1987
	KF557547	2007
SLO	KF776875	2013
	KF776874	2013
LUX	KU139602	2012
	KU139603	2012
POL	AF063892	1995
TUR	MH649270	2016
CRO	AF164094	1995
